# Supplementary material for: Rare Occurrence of Blastocystis in Pet Animals and Their Owners in the Pomeranian Voivodeship in Poland in the Light of Literature Data
Source: J Clin Med. 2022 May 25;11(11):2975. doi: 10.3390/jcm11112975 (PMC9181306; doi:10.3390/jcm11112975)
Supplement: Supplementary file 1 [file jcm-11-02975-s001.zip]

Archive with 1 entries (1 files):
- jcm-1714936-supplementary.pdf
